# Supplementary material for: The tumor suppressor LACTB remodels mitochondria to promote cytochrome c release and apoptosis
Source: Sci Adv. 2025 Nov 12;11(46):eadx7809. doi: 10.1126/sciadv.adx7809 (PMC12609066; doi:10.1126/sciadv.adx7809)
Supplement: Supplementary file 2 — Table S2 [file sciadv.adx7809_table_s2.zip]

Archive with 1 entries (1 files):
- adx7809_table_s2.xlsx
