# Supplementary material for: The tumor suppressor LACTB remodels mitochondria to promote cytochrome c release and apoptosis
Source: Sci Adv. 2025 Nov 12;11(46):eadx7809. doi: 10.1126/sciadv.adx7809 (PMC12609066; doi:10.1126/sciadv.adx7809)
Supplement: Supplementary file 2 — Table S2 [file sciadv.adx7809_table_s2.zip › adx7809_table_s2.xlsx]

## Sheet: Figure 1 C
Control	Control	Control	Control	LACTB KD	LACTB KD	LACTB KD	LACTB KD
0	4	6	7	0	4	6	7	STS treatment (Hrs)
Experiment 1
100.478	76.3938	43.2456	30.1852	99.6148	85.2158	82.422	66.8688
93.2554	75.3704	44.5224	29.7563	100.482	86.4495	78.9595	66.4629
106.979	66.3255	44.4152	28.5088	100.514	86.9749	84.1651	67.8558
Experiment 2
107.797	60.4776	41.2378	29.8928	100.084	90.1348	79.9067	62.6264
91.6472	66.6082	34.9415	27.6998	99.3043	86.2665	72.5281	60.8752
101.456	76.6267	47.0415	31.6313	100.116	89.5833	69.7508	53.159
Experiment 3
101.475	57.687	48.894	28.9217	101.021	87.6906	68.4981	55.2151
101.106	77.4101	45.9631	30.0277	101.334	88.4804	63.5961	49.2238
96.5714	57.6438	43.7419	27.3917	100.858	87.1528	69.744	49.006
99.5207	78.5899	41.2442	29.4194	96.6708	87.7179	64.7399	48.223
101.899	65.437			100.832	85.6928
101.674	60.2041			100.356	84.7287
100.051	61.1972			100.682	83.4684
100.28				98.4463	79.8749
96.0961				99.6842	85.7303

## Sheet: Figure 1 F
Control	Control	Control	Control	LACTB KD	LACTB KD	LACTB KD	LACTB KD
0	30	60	90	0	30	60	90	ABT-S (min)
Experiment 1
99.0156	76.9725	46.5984	38.7914	101.765	98.1099	74.6136	60.0985
100.731	78.4231	50.9649	34.2885	98.5909	104.088	78.8257	59.4394
99.5517	76.6044	49.6004	31.0624	101.25	104.247	69.0985	62.3561
Experiment 2
100.76	81.489	53.2066	32.885	100.447	102.275	63.9242	63.1364
100.419	74.8297	59.386	37.2162	98.9167	103.56	63.8412	50.7971
106.466	79.5824	52.1132	38.8559	93.1264	92.7637		51.9515
91.8265		54.5471	29.0324	97.8901	99.7088		71.7382
97.0985			38.5985	108.637			69.65
103.584				99.7637			62.3853
101.768				98.5494			61.3632
							61.9588

## Sheet: Figure 1 H
Control	Control	Control	Control	Control	LACTB-OE	LACTB-OE	LACTB-OE	LACTB-OE	LACTB-OE
0	2	4	6	7	0	2	4	6	7	STS treatment (Hrs)
Experiment 1
99.4139	95.7696	88.2542	42.4382	27.1804	100.772	95.6924	68.8884	31.3449	17.9763
100.775	94.2098	82.7381	32.2853	28.329	99.9926	94.6452	71.7403	28.0696	25.6187
99.0311	94.3375	86.6518	39.0634	31.9591	100.305	97.2744	66.5266	27.2898	26.8219
Experiment 2
100.761	103.682	86.4108	39.7866	35.8303	100.349	91.2139	64.0088	27.7131	22.7667
99.5841	102.931	82.9083	35.6318	32.9517	97.9205	93.1969	64.6996	27.2229	20.7169
100.435	101.399	78.5833	26.1311	35.8587	100.661	94.3555	61.4242	31.1889	22.8781
	96.4787	84.1561	26.8968				70.3144	22.9672
	95.9398	84.1136	29.35				67.0168	26.1757
	106.291	82.6672	34.781				63.2513	29.1391
	109.17	83.121	31.5196				63.385	29.1614
	105.526	81.2067	35.49				62.7165	27.9582
	103.526		29.5769					28.0027

## Sheet: Figure 1 I
Control	Control	Control	Control	LACTB-OE	LACTB-OE	LACTB-OE	LACTB-OE
0	30	60	90	0	30	60	90	ABT-S (min)
Experiment 1
101.078	77.0171	72.6564	40.5162	98.0746	64.4075	48.4956	31.7749
100.37	84.6758	56.5642	42.8625	101.93	61.511	45.7496	36.4206
101.875	82.1303	55.9665	42.0878	104.601	60.4766	38.6964	33.9003
Experiment 2
103.624	82.5508	59.5082	40.8261	100.727	65.837	43.549	33.4301
99.1965	82.5951	60.8363	42.2206	103.341	66.7774	47.6304	35.3297
102.627	79.961	58.667	41.8443	98.1686	62.0941	40.2575	35.0288
99.3736	78.5444	57.0954	35.8428	96.1373	61.0032	40.4832	36.2889
91.8698	79.8725	50.8533	39.717	97.0213		39.5428	36.9303
	78.6551	57.2504	31.7489			37.361	23.2438
		53.2439	41.3106			42.2859	27.6705
		51.2075				44.8549	25.1742
		50.8999				38.5269
		66.3415				43.1713
		49.3612				41.4006
		48.4819				30.225
		66.1767
		54.9114

## Sheet: Figure 2 E
DMSO	DMSO	ABT-S 30min	ABT-S 30min
Control	LACTB KD	Control	LACTB KD	Cyt C intensity Cytosol
149.743	211.692	263.279	215.439
192.073	217.528	214.385	222.928
144.747	183.075	210.493	174.869
171.444	210	217.048	209.54
156.654	225.348	319.539	190.188
224.087	166.877	310.872	189.938
170.289	214.189	224.6	208.322
176.939	160.931	202.878	162.948
224.341	200.363	351.86	187.578
154.606	192.286	276.753	219
169.764	153.042	203.123	164.556
226.169	201.567	209.869	171.053
210.643	207.674	213.279	225.733
188.947	151.011	351.731	195.852
167.745	202.014	325.374	181.308
182.081	184.79	270.286	193.651
222.986	198.17	242.143	146.351
165.965	214.574	237.736	152.114
204.026	225.27	286.819	221.516
157.747	225	254.927	153.091
176.535	175.232	272.851	169.921
146.077	199.773	213.267	213.492
228.312	199.633	205.219	169.927
	218.704	230.592	137.077
	204.307	218.887	195.416
	221.196	345.15	191.121
	175.089		197.97

## Sheet: Figure 2 F 
DMSO	DMSO	ABT-S 30min	ABT-S 30min
Control	LACTB KD	Control	LACTB KD	Cyt C intensity Mitochondria
959.347	1013.29	860.932	806.733
753.968	984.428	846.563	1124.18
769.12	895.823	930.636	695.396
1030.04	1185.24	511.097	828.291
1107.44	1254.31	693.673	852.367
875.373	1007.14	961.792	712.689
799.543	874.291	701.651	806.368
883.009	1159.15	621.182	712.029
1133.72	1019.25	705.353	871.852
776.346	1065.57	495.722	689.421
712.277	1295.87	411.474	721.228
891.655	1040.79	815.619	920.615
870.493	961.397	997.808	901.019
932.916	906.619	680.374	991.629
721.895	804.588	753.8	953.654
879.061	856.423	951.408	1607.34
897.533	1277.01	718.02	1236.32
859.411	751.902	652.868	993.548
823.273	1154.11	768.003	656.405
1139.21	1037.89	600.779	1011.43
1184.36	771	564.534	1979.28
1107.65	807.076	771.727	800.443
811.257	867.393	672.783	996.985
890.033	993.165		692.438
	1091.7		928.215
	1187.65		960.435
	1187.44		718.329
			720.312
			962.161
			694.586
			635.017
			816.66

## Sheet: Figure 3 B
Distance (μm)	Tom20-GFP	LACTB
0	58	235
0.04686	42.365	206.275
0.09372	29.655	221.324
0.14057	31.064	249.13
0.18743	41.751	246.084
0.23429	47.292	252.342
0.28115	46.888	255.559
0.32801	58.806	246.801
0.37486	93.224	270.01
0.42172	168.859	350.407
0.46858	359.904	499.289
0.51544	596.399	930.482
0.5623	757.142	2098.66
0.60915	761.433	3793.03
0.65601	695.042	5860.74
0.70287	614.185	8019.96
0.74973	546.754	9834.11
0.79659	491.376	10848.7
0.84344	469.598	10412.6
0.8903	476.489	8888.42
0.93716	544.757	6840.2
0.98402	644.953	5281.14
1.03088	796.568	4345.25
1.07773	888.195	3500.15
1.12459	829.491	2423.89
1.17145	670.693	1402.53
1.21831	441.883	770.998
1.26517	240.707	575.44
1.31203	119.027	509.709
1.35888	73.255	387.777
1.40574	66.025	230.325
1.4526	60.867	144.892
1.49946	52.237	180.104
1.54632	48.369	294.51
1.59317	48.974	401.45
1.64003	46.495	379.245
1.68689	40.475	263.454
1.73375	39.735	136.189
1.78061	36.409	131.142
1.82746	41.481	133.335
1.87432	48.457	134.021
1.92118	47.342	131.894
1.96804	44.313	112.91
2.0149	39.094	133.631
2.06175	38.895	208.724
2.10861	44.711	329.349
2.15547	47.349	420.137
2.20233	52.033	404.342
2.24919	59.895	313.612
2.29604	61.197	251.002

## Sheet: Figre 3 D
Distance (μm)	LACTB	Mito-GFP
0	239	84
0.04686	425	62
0.09372	552	78
0.14057	481	89
0.18743	377	56
0.23429	444	10
0.28115	431	5
0.32801	404	15
0.37486	378	12
0.42172	252	10
0.46858	100	10
0.51544	31	23
0.5623	133	33
0.60915	432	45
0.65601	719	31
0.70287	800	32
0.74973	648	37
0.79659	409	39
0.84344	201	66
0.8903	87	98
0.93716	24	94
0.98402	27	88
1.03088	44	104
1.07773	57	179
1.12459	320	278
1.17145	1181	528
1.21831	2392	930
1.26517	3718	1350
1.31203	4458	1673
1.35888	4054	1742
1.40574	2765	1538
1.4526	1407	1386
1.49946	650	1425
1.54632	531	1705
1.59317	746	2094
1.64003	1093	2282
1.68689	1571	2454
1.73375	2226	2769
1.78061	2932	3091
1.82746	3450	3237
1.87432	3857	3205
1.92118	4465	3148
1.96804	5218	3069
2.0149	5589	2789
2.06175	5193	2240
2.10861	4104	1566
2.15547	2633	941
2.20233	1171	535
2.24919	248	284
2.29604	256	163
2.3429	320	136
2.38976	232	110
2.43662	82	101
2.48348	137	73
2.53033	209	47
2.57719	357	25
2.62405	499	26
2.67091	482	30
2.71777	315	36
2.76462	107	36
2.81148	65	29

## Sheet: Figure 3 G
Distance (μm)	LACTB	ATPsyntase
0	6147	5079
0.04686	5232.72	3973.32
0.09372	3790.72	2692.57
0.14057	2297.34	1575.79
0.18743	1127.78	1091.52
0.23429	896.795	2044.08
0.28115	1757.95	3400.76
0.32801	3268.07	4709.99
0.37486	5037.12	5663.6
0.42172	6663.87	5950.9
0.46858	7701.68	5499.52
0.51544	7591.71	4508.19
0.5623	6687.22	3363.64
0.60915	5514.77	2396.86
0.65601	4588.63	1742.48
0.70287	3913.42	1322.49
0.74973	3203.63	1082.41
0.79659	2679.59	947.453
0.84344	2596.62	876.117
0.8903	2413.34	912.655
0.93716	2199.43	1214.03
0.98402	2394.79	1853.28
1.03088	3266.79	2723.67
1.07773	4323.02	3699.21
1.12459	5044.12	4754.29
1.17145	5424.34	5706.55
1.21831	5772.58	6339.86
1.26517	5690.35	6502.2
1.31203	5015.82	6182.26
1.35888	4211.09	5614.03
1.40574	3622.69	5054.52
1.4526	3463.35	4446.55
1.49946	3666.12	4102.4
1.54632	4497.72	4358.98
1.59317	5647.08	5001.85
1.64003	6810.98	5735.48
1.68689	7806.38	6208.43
1.73375	8287.44	6142.39
1.78061	7704.2	5474.67
1.82746	6206.46	4366.7
1.87432	4282.11	3085.1
1.92118	2571.85	2146.39
1.96804	1704.9	1971.71
2.0149	1881.69	2489.24
2.06175	2633.38	3328.33
2.10861	3445.44	4267.71
2.15547	4082.45	5123.48
2.20233	4408.57	5780.26
2.24919	4397.44	6144.62
2.29604	4230.8	6322.66
2.3429	3982.08	6320.85
2.38976	3613.46	6024.89
2.43662	3083.76	5391.04
2.48348	2371.85	4501.33
2.53033	1625.47	3523.72
2.57719	1020.38	2641.53
2.62405	637.301	1979.46
2.67091	479.554	1596.08
2.71777	566.447	1566.55
2.76462	957.877	1966.32
2.81148	1667.77	2594.95
2.85834	2581.23	3266.21
2.9052	3419.03	3734.11
2.95206	3921.32	3882.12
2.99891	3883.26	3650.44
3.04577	3292.29	3132.7
3.09263	2415.94	2538.88
3.13949	1691.14	2089.11
3.18635	1436.77	2039.23
3.2332	1859.17	2589.25
3.28006	2733.43	3251.04
3.32692	3613.43	3783.2
3.37378	4314.75	4076.98
3.42064	4803.33	4111.03
3.46749	5157.84	3938.32
3.51435	5368	3665.5
3.56121	5303.78	3457.34
3.60807	4872.13	3309.97
3.65493	4171.53	3302.59
3.70178	3420.3	3430.52
3.74864	2793.6	3631.47
3.7955	2394.13	3792.74
3.84236	2272.92	3844.79
3.88922	2406.17	3809.49
3.93607	2670.03	3721.06
3.98293	2932.85	3710.74
4.02979	3172.89	3892.49
4.07665	3362.57	4295.11
4.12351	3612.34	4878.16
4.17037	4100.44	5694.12
4.21722	4958.58	6796.14
4.26408	6175.99	7789.09
4.31094	7474.48	8508.1
4.3578	8488.89	8750.77
4.40466	9244.91	8620.74
4.45151	8967.42	7846.02
4.49837	8042.21	6959.87
4.54523	6637.97	6090.58
4.59209	5671.18	5671.9
4.63895	5565.93	5700.31
4.6858	5937.28	6153.13
4.73266	6540.68	6852.2
4.77952	7097.96	7462.78
4.82638	7691.93	7793.24

## Sheet: Figure 3 H
Tom20-GFP	Mito-GFP	ATP synthase	Person's correlation coefficeint
-0.3113	-0.3471	0.6331
-0.412	0.158	0.7332
0.03707	-0.1042	0.8274
-0.5425	-0.4872	0.8379
-0.2546	-0.7136	0.734
-0.08786	0.05939	0.7859
-0.2426	-0.09741	0.8108
-0.2698	-0.4971	0.7606
-0.002076	-0.3363	0.764
-0.1866	-0.03497	0.9388
-0.147	0.02749	0.8533
0.03635	-0.003839	0.9178
-0.2535
-0.1932

[truncated: 42 more sheets: Figure 4 D, Figure 4 E, Figure 4 G, Figure 4 H, Figure 4 I, Figure 5 B, Figure 5 D, Figure 5 E, Figure 5 F, Figure 6 E, Figure 6 F, Figure 7 A, Figure 7 B, Figure 7 D, Figure 7 F, Figure 7 H, Figure 7 J, Fig S 1 C, Fig S 1 E, Fig S 1 F …]
