# Supplementary material for: The tumor suppressor LACTB remodels mitochondria to promote cytochrome c release and apoptosis
Source: Sci Adv. 2025 Nov 12;11(46):eadx7809. doi: 10.1126/sciadv.adx7809 (PMC12609066; doi:10.1126/sciadv.adx7809)
Supplement: Supplementary file 3 — Movies S1 to S7 [file sciadv.adx7809_movies_s1_to_s7.zip]

Archive with 7 entries (7 files):
- adx7809_movie_s1.avi
- adx7809_movie_s2.avi
- adx7809_movie_s3.avi
- adx7809_movie_s4.avi
- adx7809_movie_s5.avi
- adx7809_movie_s6.avi
- adx7809_movie_s7.avi
